# Supplementary material for: Prognostic Nutritional Index as a Predictor of 90-Day Mortality in Surgical Sepsis Patients with Acute Kidney Injury—A Retrospective Cohort Study Based on the MIMIC-IV Database
Source: J Clin Med. 2026 Jul 21;15(14):5706. doi: 10.3390/jcm15145706 (PMC13413065; doi:10.3390/jcm15145706)
Supplement: Supplementary file 1 [file jcm-15-05706-s001.zip]

Archive with 1 entries (1 files):
- jcm-4425332-supplementary.pdf
